# Supplementary material for: Exposure to Cumulus Cell Secretome Improves Sperm Function: New Perspectives for Sperm Selection In Vitro
Source: Cells. 2023 Sep 25;12(19):2349. doi: 10.3390/cells12192349 (PMC10571658; doi:10.3390/cells12192349)
Supplement: Supplementary file 1 [file cells-12-02349-s001.zip]

Archive with 2 entries (2 files):
- Supplementary Materials Figure.docx
- Supplementary Materials Table.docx
